# Supplementary material for: Validation of Lead-DBS β-Oscillation Localization with Directional Electrodes
Source: Bioengineering (Basel). 2023 Jul 28;10(8):898. doi: 10.3390/bioengineering10080898 (PMC10451384; doi:10.3390/bioengineering10080898)
Supplement: Supplementary file 1 [file bioengineering-10-00898-s001.zip]

Archive with 5 entries (5 files):
- Supplementary Figure S1 (21Hz).PNG
- Supplementary Figure S2 Other sites of Beta.tif
- Supplementary Video S1 Beta.mp4
- Supplementary Video S2 Structures.mp4
- Supplementary Video S3 Target.mp4
